# Supplementary material for: Exploring the heterogeneity of neural social indices for genetically distinct etiologies of autism
Source: J Neurodev Disord. 2017 May 26;9:24. doi: 10.1186/s11689-017-9199-4 (PMC5446693; doi:10.1186/s11689-017-9199-4)
Supplement: Supplementary file 1 — Clinical characterization for children with ASD is provided. Abbreviations: M, male; F, female; LGD, likely gene-disrupting; +, present; -, absent; NC, not completed. (XLS 47 kb) [file 11689_2017_9199_MOESM1_ESM.xls]

## Sheet: TableS1_clinical
Table SI 1.
Patient	Gender	Age at testing (years)	Primary de novo LGD	Diagnoses	Intellectual disability	VIQ	NVIQ	ADOS Summary	ADOS Social Affect	ADOS RRB	SRS Total	SRS Awareness	SRS Cognition	SRS Communication	SRS Motivation	SRS Mannerisms	Head Circumference (z-score)	Macrocephaly	Microcephaly
1	M	12	-	Autism	-	91	89	10	8	2	87	75	84	87	78	73	NC	NC	NC
2	M	14.75	-	Autism	-	89	108	15	14	1	69	46	74	69	59	76	NC	NC	NC
3	M	14.75	-	Asperger's	-	106	96	11	10	1	69	72	59	61	63	83	NC	NC	NC
4	F	10.588	-	PDD-NOS	-	122	138	10	9	1	90	80	90	90	82	82	NC	NC	NC
5	F	7.16667	-	Autism	-	109	95	11	9	2	90	77	81	90	90	90	NC	NC	NC
6	M	6.58333	-	Autism	-	88	91	18	15	3	78	75	76	69	75	80	NC	NC	NC
7	M	15	-	Autism	-	103	111	10	9	1	62	62	48	61	63	69	NC	NC	NC
8	M	15	-	Autism	-	110	120	10	9	1	69	65	52	66	75	76	NC	NC	NC
9	M	10	-	Autism	-	66	85	17	15	2	66	55	52	65	70	74	NC	NC	NC
10	M	6.41667	-	Autism	-	96	108	13	9	4	77	68	68	70	73	87	NC	NC	NC
11	M	9.66667	-	Autism	-	118	136	11	9	2	83	65	79	77	73	91	NC	NC	NC
12	F	9.75	-	Asperger's	-	134	138	9	5	4	63	52	45	57	63	69	NC	NC	NC
13	M	15.25	-	Autism	-	128	109	17	13	4	67	59	63	67	59	71	NC	NC	NC
11654.p1	F	12.4822	CHD8	ASD; language impairment	moderate	37	47	9	8	10	87	81	78	83	75	96	3.133	+	-
11892.p1	M	12.5671	SCN2A	ASD; speech sound disorder, developmental coordination disorder	mild	72	39	5	4	8	55	64	53	55	44	59	0.0448	-	-
12099.p1	M	12.9562	DYRK1A	ASD	mild	47	45	10	10	10	67	64	63	67	56	75	-2.583	-	+
12565.p1	F	16	SETD2	ASD; developmental cordination disorder	-	83	62	11	7	7	74	71	65	72	78	72	5.1	+	-
12933.p1	M	14.7973	SETBP1	ASD; ADHD combined	severe	33	31	3	3	6	45	38	44	43	52	47	0.962	-	-
13545.p1	M	9	ADNP	ASD; speech sound disorder	severe	29	34	10	5	6	84	89	76	85	56	92	0.846	-	-
13552.p1	M	10.263	DYRK1A	ASD	mild	54	57	10	9	9	68	67	74	72	50	62	-2.046	-	+
13735.p1	M	13.1342	DSCAM	ASD	moderate	24	22	10	10	10	103	92	98	99	93	101	2.61	+	-
13890.p1	F	17.1644	DYRK1A	ASD	moderate	16	32	6	5	7	82	75	78	76	73	90	0.165	-	-
13932.p1	M	12.3973	GRIN2B	ASD; significant inattention	mild	49	37	10	9	9	77	64	74	77	58	91	-0.3517	-	-
14016.p1	M	8.27945	CHD8	ASD	-	84	86	6	5	10	95	76	98	86	101	85	1.18	-	-
14416.p1	M	18	MED13L	ASD; motor tic disorder; speech sound disorder	moderate	45	61	18	6	8	69	70	74	65	54	73	0.712	-	-
14569.p1	M	16	SETD2	ASD; developmental cordination disorder	-	136	137	17	10	5	58	57	50	57	64	57	1.403	-	-
Abbreviations: +, present; -,absent; NC, not completed.
