# Supplementary material for: Exploring the heterogeneity of neural social indices for genetically distinct etiologies of autism
Source: J Neurodev Disord. 2017 May 26;9:24. doi: 10.1186/s11689-017-9199-4 (PMC5446693; doi:10.1186/s11689-017-9199-4)
Supplement: Supplementary file 2 — Genetic characterization for children with ASD is provided. Bold font highlights likely gene-disrupting mutations (LGD) associated with ASD. Abbreviations: +, present; -, absent; NC, not completed; (M), missense, (N), nonsense; (S), splice; (FS), frameshift; (IV) intronic variant. (XLSX 25 kb) [file 11689_2017_9199_MOESM2_ESM.xlsx]

## Sheet: TableS2_genetic
Table SI 2.
Patient	Primary de novo LGD	Additional validated de novo events	Additional unvalidated events	Additional copy number variations (CNV)	Inherited events (MIP-based)
1	-	-	-	-	-
2	-	-	-	-	-
3	-	-	-	-	-
4	-	-	-	16p13.3 duplication	-
5	-	-	-	2p16.3 duplication	-
6	-	-	-	-	-
7	-	-	-	-	-
8	-	-	-	-	-
9	-	-	-	-	-
10	-	-	-	-	-
11	-	-	-	-	-
12	-	-	-	16p13.3 duplication	-
13	-	-	-	-	-
11654.p1	CHD8 (S)	RER (N), GNPDA1 (M)	-	SLC6A1 (M) maternally inherited; RAD50 (N) paternally inherited	-
11892.p1	SCN2A (N)	SNW1 5'UTR variant	58 kbp maternal inherited duplication chr5: MYO10	-	-
11892.p1	SCN2A (N)	SNW1 5'UTR variant	58 kbp maternal inherited duplication chr5: MYO10	-	-
12099.p1	DYRK1A (FS)	-	-	CCDC61 (N) paternally inherited	-
12565.p1	SETD2 (FS)	-	-	-	-
12565.p1	SETD2 (FS)	-	-	-	-
12933.p1	SETBP1 (FS)	MYO7B (M), OR10Z1 (M)	-	LCT (N) paternally inherited; SRPRB (N) maternally inherited; LEKR1 (N) paternally inherited; MRGPRE (N) maternally inherited	-
13545.p1	ADNP (F)	-	-	-	-
13552.p1	DYRK1A (FS)	-	-	ITGA5 (M) paternally inherited	-
13735.p1	DSCAM (FS)	ZSWIM8 (M), TEX33 (M)	-	ZMYM2 (M) maternally inherited; MMACHC (N) maternally inherited; TTC24 (N) maternally inherited; AP5Z1 (N) maternally inherited; BIRC8 (N) maternally inherited	KCNT2 (M), PTPRJ (M), ADAM10 (M), DNAH2 (M), SPATA31D1 (M).
13735.p1	DSCAM (FS)	ZSWIM8 (M), TEX33 (M)	-	ZMYM2 (M) maternally inherited; MMACHC (N) maternally inherited; TTC24 (N) maternally inherited; AP5Z1 (N) maternally inherited; BIRC8 (N) maternally inherited	KCNT2 (M), PTPRJ (M), ADAM10 (M), DNAH2 (M), SPATA31D1 (M).
13890.p1	DYRK1A (S)	MSH6 (M)	11.3 kbp maternal inherited duplication chr6:CNR1 (gene breaking); 53 kbp paternal inherited duplication chr1: RNU5F-1, EPRS, SLC30A10	FAM118B (N) maternally inherited	C10orf76 (M), TXLNG (M).
13932.p1	GRIN2B (M) (CADD=27.6)	-	-	MACC1 (N) maternally inherited; OR6C65 (N) paternally inherited; TMC6 (N) paternally inherited	Sibling 2: SETD5 (M)
13932.p1	GRIN2B (M) (CADD=27.6)	-	-	MACC1 (N) maternally inherited; OR6C65 (N) paternally inherited; TMC6 (N) paternally inherited	Sibling 2: SETD5 (M)
14016.p1	CHD8 (N)	ANK3 (M)	132 kbp maternal inherited duplication chr6: FOXC1, GMDS; 56.9 kbp de novo duplication chr6: C6orf195, MYLK4	MKRN2 (N) paternally inherited; METTL2B (N) paternally inherited; TIMELESS (N) maternally inherited; PLA2G3 (N) maternally inherited	-
14416.p1	MED13L (N)	-	-	-	-
14569.p1	SETD2 (M) CADD=11.9	-	-	-	CERS4 (S)
14569.p1	SETD2 (M) CADD=11.9	-	-	-	CERS4 (S)
Abbreviations: +, present; -,absent; (M), missense; (N), nonsense; (S), splice; (FS), frameshift; (IV), intronic variant
